# Supplementary material for: Essential Oils from Apiaceae, Asteraceae, Cupressaceae and Lamiaceae Families Grown in Serbia: Comparative Chemical Profiling with In Vitro Antioxidant Activity
Source: Plants (Basel). 2023 Feb 7;12(4):745. doi: 10.3390/plants12040745 (PMC9968228; doi:10.3390/plants12040745)
Supplement: Supplementary file 1 [file plants-12-00745-s001.zip]

Archive with 1 entries (1 files):
- plants-2158883-supplementary.pdf
